# Supplementary material for: Novel αO-conotoxin GeXIVA[1,2] Nonaddictive Analgesic with Pharmacokinetic Modelling-Based Mechanistic Assessment
Source: Pharmaceutics. 2022 Aug 26;14(9):1789. doi: 10.3390/pharmaceutics14091789 (PMC9505004; doi:10.3390/pharmaceutics14091789)
Supplement: Supplementary file 1 [file pharmaceutics-14-01789-s001.zip]

Archive with 1 entries (1 files):
- pharmaceutics-1850455-supplementary.pdf
